# Supplementary material for: An Inter‐ and Intra‐Rater Agreement Assessment of Two Novel Classification Systems for Coronal Imbalance in Adult Scoliosis and Spine Deformity
Source: Orthop Surg. 2025 Jan 20;17(4):1075–85. doi: 10.1111/os.14356 (PMC11962280; doi:10.1111/os.14356)
Supplement: Supplementary file 1 — File S1. [file OS-17-1075-s001.xlsx]

## Sheet: Doctor 1
Patient ID	Qiu (First Round)	Obeid (First Round)	Qiu (Second Round)	Obeid (Second Round)
1	B	1A1	B	1A1
2	A	1A2	A	1A1
3	A	1A2	A	1A2
4	A	1A1	A	1A1
5	C	2A1	C	2A1
6	C	2A1	C	2A1
7	A	1A1	B	1A1
8	B	1A1	B	1A1
9	C	2A1	C	2A1
10	A	0	A	0
11	A	1A2	B	1A2
12	A	0	A	2A1
13	B	1B	B	1A1
14	A	0	A	2A1
15	B	1A1	B	1A1
16	A	0	C	2A1
17	C	2A1	C	2A1
18	A	2A2	A	2A1
19	A	0	A	2A1
20	C	2A1	C	2A2
21	A	2A1	A	2A2
22	A	0	A	0
23	A	0	A	0
24	B	1A2	B	1A1
25	B	1A2	A	1A1
26	B	1A1	B	1A1
27	A	0	A	0
28	A	0	A	0
29	B	1A1	B	1A1
30	C	2A1	C	2A1
31	A	0	A	0
32	A	0	A	0
33	A	0	A	0
34	A	0	A	0
35	A	0	B	1A1
36	B	1A2	B	1A2
37	B	1A2	B	1A1
38	B	1A2	B	1A2
39	C	2A1	C	2A1
40	C	2A2	C	2A1
41	A	0	A	0
42	A	0	A	0
43	A	0	A	0
44	C	2A1	C	2A1
45	B	1A2	B	1A2
46	B	1A2	B	1A2
47	C	2A1	C	2A1
48	C	2A1	C	2A1
49	B	1B	B	1B
50	A	0	A	0
51	A	0	A	0
52	C	2A1	C	2A1
53	A	0	A	0
54	B	1B	B	1B
55	B	1B	B	1B
56	A	0	A	0
57	C	2A2	C	2A2
58	A	0	A	0
59	A	0	A	0
60	C	2A1	C	2A2
61	A	0	A	0
62	A	0	A	0
63	A	0	A	0
64	C	2A2	C	2A2
65	C	2A2	A	2A2
66	C	2A1	C	2B
67	A	0	A	0
68	A	0	A	0
69	C	2B	C	2B
70	A	0	A	0

## Sheet: Doctor 2
Patient ID	Qiu (First Round)	Obeid (First Round)	Qiu (Second Round)	Obeid (Second Round)
1	B	1A1	B	1A1
2	B	1A1	B	1A1
3	B	1A2	B	1A1
4	B	0	A	1A1
5	C	2A1	C	2A1
6	C	2A1	C	2A1
7	A	0	B	1A1
8	B	1A1	B	1A1
9	C	2A1	C	2A1
10	B	0	B	1A2
11	A	1A2	A	1A2
12	A	0	A	2A1
13	B	1A1	B	1A1
14	A	2A1	A	2A1
15	B	1A1	B	1A1
16	A	2A1	C	2A2
17	C	2A1	C	2A2
18	A	2A2	A	2A1
19	A	2A2	A	2A1
20	C	2A2	C	2A2
21	A	2A1	A	2A2
22	A	0	A	0
23	A	0	A	0
24	B	1A2	B	1A1
25	B	1A2	A	1A1
26	A	1A1	B	1A1
27	A	0	A	0
28	A	0	A	0
29	B	1A1	B	1A1
30	C	2A1	C	2A1
31	A	0	A	0
32	A	0	A	0
33	A	0	A	0
34	A	0	A	0
35	B	1A2	B	1A2
36	B	1A2	B	1A2
37	A	1A2	B	1A2
38	B	0	B	1A2
39	C	2A1	C	2A1
40	C	2A1	C	2A1
41	A	0	A	0
42	A	0	A	0
43	A	0	A	0
44	C	2A1	C	2A1
45	B	1A1	B	1A1
46	B	1A1	B	1A1
47	C	2A1	C	2A1
48	C	2A1	C	2A2
49	B	1B	B	1B
50	A	0	A	0
51	A	0	A	0
52	C	2A1	C	2A1
53	A	0	C	0
54	B	1B	B	1B
55	B	1B	B	1B
56	A	0	A	0
57	C	2A1	C	2A2
58	A	0	A	0
59	A	0	A	0
60	C	2A2	C	2A2
61	A	0	A	0
62	C	0	A	0
63	B	0	A	0
64	A	2A2	C	2A2
65	C	0	C	2A2
66	C	2B	C	2B
67	A	0	A	0
68	A	0	A	0
69	C	2A1	C	2B
70	A	0	A	0

## Sheet: Doctor 3
Patient ID	Qiu (First Round)	Obeid (First Round)	Qiu (Second Round)	Obeid (Second Round)
1	A	1A1	B	1A1
2	A	1A2	A	1A2
3	A	0	A	1A2
4	B	1A1	A	1A1
5	A	2A1	C	2A1
6	C	2A1	C	2A1
7	A	1A1	A	1A1
8	B	1A2	B	1A1
9	C	2A1	C	2A1
10	A	1A2	B	1A2
11	A	0	B	1A2
12	A	2A1	A	0
13	B	1A1	B	1B
14	A	2A1	A	0
15	B	1A2	B	1A1
16	C	2A1	C	2A1
17	C	2A1	C	2A1
18	A	0	A	2A2
19	C	2A1	C	0
20	A	2A1	C	2A1
21	C	2B	A	2A1
22	A	0	A	0
23	A	0	A	0
24	B	1A2	B	1A2
25	A	1A1	B	1A2
26	B	1A1	B	1A1
27	A	0	A	0
28	A	0	A	0
29	B	1A1	B	1A1
30	C	2A1	C	2A1
31	C	0	A	0
32	A	0	A	0
33	A	0	A	0
34	A	0	A	0
35	B	1A2	B	0
36	B	1A2	B	1A2
37	B	1A2	B	1A2
38	B	1A2	B	1A2
39	C	2A2	C	2A1
40	C	2A1	C	2A2
41	A	0	A	0
42	A	0	A	0
43	A	0	A	0
44	C	2A1	C	2A1
45	B	1A2	B	1A2
46	B	1A2	B	1A2
47	B	2A1	C	2A1
48	B	2A1	C	2A1
49	B	1B	B	1B
50	A	0	A	0
51	A	0	A	0
52	C	2A1	C	2A1
53	A	0	A	0
54	B	1B	B	1B
55	B	1B	B	1B
56	A	0	A	0
57	C	2A2	C	2A2
58	A	0	A	0
59	A	0	A	0
60	C	2A2	C	2A1
61	A	0	A	0
62	A	0	A	0
63	A	0	A	0
64	C	2A2	C	2A2
65	C	2A2	C	2A2
66	C	2B	C	2A1
67	A	0	A	0
68	A	0	A	0
69	C	2B	C	2B
70	A	0	A	0

## Sheet: Doctor 4
Patient ID	Qiu (First Round)	Obeid (First Round)	Qiu (Second Round)	Obeid (Second Round)
1	B	1A1	B	1A1
2	B	1A1	B	1A1
3	B	0	B	1A1
4	A	1A2	A	1A1
5	C	2A1	C	2A1
6	C	2A1	C	2A1
7	B	1A1	B	1A1
8	B	1A1	B	1A1
9	C	2A1	C	2A1
10	B	0	B	0
11	B	0	B	1A2
12	A	2A1	A	2A1
13	B	1A1	B	1A1
14	A	0	A	0
15	B	1A1	B	1A1
16	C	2A1	A	2A1
17	C	2A1	C	2A1
18	A	2A1	A	2A1
19	C	2A1	A	2A1
20	C	2A1	C	2A1
21	C	2A2	A	2A2
22	A	0	A	0
23	A	0	A	0
24	B	1A1	B	1A1
25	B	1A1	B	1A1
26	B	1A1	B	1A1
27	A	0	A	0
28	A	0	A	0
29	B	1A1	B	1A1
30	C	2A1	C	2A1
31	A	0	A	0
32	A	0	A	0
33	A	0	A	0
34	A	0	A	0
35	B	1A2	B	1A2
36	B	1A2	B	1A2
37	A	1A2	B	1A2
38	B	1A2	B	1A2
39	C	2A1	C	2A1
40	C	2A1	C	2A1
41	A	0	A	0
42	A	0	A	0
43	A	0	A	0
44	C	2A1	C	2A1
45	B	1A2	B	1A2
46	B	1A2	B	1A2
47	C	2A1	C	2A1
48	C	2A1	C	2A1
49	B	1B	B	1B
50	A	0	A	0
51	A	0	A	0
52	C	2A1	C	2A1
53	A	0	A	0
54	B	1B	A	1B
55	B	1B	B	1B
56	A	0	A	0
57	C	2A2	C	2A2
58	A	0	A	0
59	A	0	A	0
60	C	2A2	C	2A2
61	A	0	A	0
62	A	0	A	0
63	A	0	A	0
64	C	2A1	C	2A2
65	C	2A2	C	2A2
66	C	2A1	C	2B
67	A	0	A	0
68	A	0	A	0
69	C	2B	C	2B
70	A	0	A	0

## Sheet: Doctor 5
Patient ID	Qiu (First Round)	Obeid (First Round)	Qiu (Second Round)	Obeid (Second Round)
1	B	1A1	B	1A1
2	A	1A1	A	0
3	B	0	B	1A1
4	A	0	A	1A2
5	C	2A1	C	2A1
6	C	2A1	C	2A1
7	B	0	A	1A1
8	B	1A1	B	1A1
9	C	2A1	C	2A1
10	A	1A2	A	1A2
11	B	1A2	A	1A2
12	A	0	A	2A1
13	B	1A1	B	1A1
14	A	2A2	A	2A1
15	B	1A2	B	1A2
16	C	2A1	A	2A2
17	C	2A1	C	2A1
18	A	0	A	2A1
19	A	0	C	0
20	C	2A2	C	2A1
21	A	2A2	C	2A2
22	A	0	A	0
23	A	0	A	0
24	B	1A1	B	1A1
25	A	1A1	B	1A2
26	B	1A1	B	1A1
27	A	0	A	0
28	A	0	A	0
29	B	1A1	B	1A1
30	C	2A1	C	2A1
31	A	0	A	0
32	A	0	A	0
33	A	0	A	0
34	A	0	A	0
35	B	1A1	B	0
36	B	1A2	B	1A2
37	B	1A1	B	1A2
38	B	1A2	B	0
39	C	2A1	C	2A2
40	C	2A2	C	2A1
41	A	0	A	0
42	A	0	A	0
43	A	0	A	0
44	C	2A1	C	2A1
45	B	1A2	B	1A2
46	B	1A2	B	1A2
47	C	2A1	C	2A1
48	C	2A1	C	2A1
49	B	1B	B	1B
50	A	0	A	0
51	A	0	A	0
52	C	2A1	C	2A1
53	A	0	A	0
54	B	1B	B	1B
55	B	1B	B	1B
56	A	0	A	0
57	C	2A2	C	2A2
58	A	0	A	0
59	A	0	A	0
60	C	2A1	C	2A2
61	A	0	A	0
62	A	0	A	0
63	A	0	A	0
64	C	2A2	C	2A2
65	A	2A2	C	2A2
66	C	2B	C	2B
67	A	0	A	0
68	A	0	A	0
69	C	2A1	C	2B
70	A	0	A	0

## Sheet: Doctor 6
Patient ID	Qiu (First Round)	Obeid (First Round)	Qiu (Second Round)	Obeid (Second Round)
1	B	1A1	A	1A1
2	A	0	A	0
3	A	1A1	A	1A1
4	A	1A2	A	0
5	C	2A1	C	2A1
6	C	2A1	C	2A1
7	A	1A1	A	1A1
8	B	1A1	B	1A1
9	C	2A1	C	2A1
10	A	1A2	A	1A2
11	A	1A2	A	1A2
12	A	2A1	A	2A1
13	B	1A1	B	1A1
14	A	2A1	A	2A1
15	B	1A2	B	1A1
16	A	2A2	A	2A1
17	C	2A1	C	2A2
18	A	2A1	A	2A1
19	A	0	A	2A1
20	C	2A1	C	2A1
21	C	2A2	A	2A2
22	A	0	A	0
23	A	0	A	0
24	B	1A1	B	1A1
25	B	1A2	B	1A1
26	B	1A1	B	1A1
27	A	0	A	0
28	A	0	A	0
29	B	1A1	B	1A1
30	C	2A1	C	2A1
31	C	0	A	0
32	A	0	A	0
33	A	0	A	0
34	A	0	A	0
35	A	0	B	1A2
36	B	1A2	B	1A2
37	B	1A2	B	1A2
38	B	0	B	1A2
39	C	2A2	C	2A1
40	C	2A1	C	2A1
41	A	0	A	0
42	A	0	A	0
43	A	0	A	0
44	C	2A1	C	2A1
45	B	1A2	B	1A2
46	B	1A2	B	1A2
47	C	2A1	C	2A1
48	C	2A1	C	2A1
49	B	1B	B	1B
50	A	0	A	0
51	A	0	A	0
52	C	2A1	C	2A1
53	A	0	A	0
54	B	1B	B	1B
55	B	1B	B	1B
56	A	0	A	0
57	C	2A2	C	2A2
58	A	0	A	0
59	A	0	A	0
60	C	2A2	C	2A2
61	A	0	A	0
62	C	0	A	0
63	A	0	A	0
64	A	2A2	C	2A2
65	C	2A2	C	2A2
66	C	2B	C	2B
67	A	0	A	0
68	A	0	A	0
69	C	2B	C	2B
70	A	0	A	0

## Sheet: Sheet2
日程表	值	趋势预测	置信下限	置信上限
1	0.863
2	0.78
3	0.755
4	0.891
5	0.844
6	0.863	0.863	0.863	0.863
7		0.88193	0.757845	1.00601
8		0.896919	0.758133	1.03571
